# Supplementary material for: Effects of SPAD value variations according to nitrogen application levels on rice yield and its components
Source: Front Plant Sci. 2024 Oct 21;15:1437371. doi: 10.3389/fpls.2024.1437371 (PMC11533161; doi:10.3389/fpls.2024.1437371)
Supplement: Supplementary file 2 [file Table1.xlsx]

## Sheet: Supplementary Table S1
Supplementary Table S1. SPAD values and grain yield (GY) of 10 selected genetic resources in an LDR group under two nitrogen fertilization conditions
Genetic resource	Ecotype	Nitrogen level	SPAD value	GY (kg/m2)
Bokkeumi	Japonica	NN	39.4	1.134
		LN	39.3	1.092
Dasan 1	Tongil-type	NN	39.9	1.3832
		LN	39.8	1.2068
Dasan 2	Tongil-type	NN	43.1	1.5148
		LN	43	1.1788
Hanareum	Tongil-type	NN	42.1	1.1256
		LN	42	1.0024
93-11	Indica	NN	41.4	1.1648
		LN	41.3	1.1172
INPARI-13	Indica	NN	42.8	1.2348
		LN	42.8	0.882
Nokyang	Tongil-type	NN	36.6	1.2432
		LN	36.5	0.9744
SAHAK	Indica	NN	36.3	1.3608
		LN	36.1	0.9296
Segyejinmi	Tongil-type	NN	40.7	1.3328
		LN	40.7	1.0388
Shingil	Tongil-type	NN	41	1.1312
		LN	40.9	1.0528
NN: normal nitrogen conditions (9kg/10a), LN: low nitrogen conditions (4.5kg/10a), GY: grain yield.
